# Supplementary material for: Approach to Thromboprophylaxis for Prevention of Venous Thromboembolism in COVID-19: Global Updates and Clinical Insights from India
Source: Clin Pract. 2022 Sep 23;12(5):766–81. doi: 10.3390/clinpract12050080 (PMC9601217; doi:10.3390/clinpract12050080)
Supplement: Supplementary file 1 [file clinpract-12-00080-s001.zip]

Archive with 1 entries (1 files):
- clinpract-1851393-supplementary.pdf
